# Supplementary material for: Anti-Colon Cancer Activity of Novel Peptides Isolated from In Vitro Digestion of Quinoa Protein in Caco-2 Cells
Source: Foods. 2022 Jan 12;11(2):194. doi: 10.3390/foods11020194 (PMC8774364; doi:10.3390/foods11020194)
Supplement: Supplementary file 1 [file foods-11-00194-s001.zip]

Archive with 1 entries (1 files):
- foods-1444630-supplementary.pdf
